# Supplementary material for: Genetic Variation, DIMBOA Accumulation, and Candidate Gene Identification in Maize Multiple Insect-Resistance
Source: Int J Mol Sci. 2023 Jan 21;24(3):2138. doi: 10.3390/ijms24032138 (PMC9916695; doi:10.3390/ijms24032138)
Supplement: Supplementary file 1 [file ijms-24-02138-s001.zip › Table S1.xlsx]

## Sheet: Sheet1
Table S1. Detail information of 186 polymorphic SSRs found among 310 maize inbred lines.
SSR code	SSR name	Bin location	Contig	Tandem repeat	Genetic distance (cM)	Alleles number	PIC	I	Forward sequence (5’–3’)	Reverse sequence (5’–3’)
1	umc1613	1	ctg1	(TCG)6	2.4	4	0.517347	1.53279	CACGAGAGGGGTTGTGGAGAT	GACCTCTTCCTCGTCGTCTGAGT
2	phi056	1.01	ctg1	CCG	2.5	4	0.648606	1.67803	ACTTGCTTGCCTGCCGTTAC	CGCACACCACTTCCCAGAA
3	bnlg1124	1.01	ctg1	AG(20)	2.5	3	0.532872	1.41514	TCTTCATCTCTCTATCAAACTGACA	TGGCACATCCACAAGAACAT
4	umc1106	1	ctg4	GAGA	70.4	5	0.534037	1.08865	CATCCAGTCATCGGTAATACGACA	AACTGTTGCCTTCTTTTTCCCTTC
5	umc2224	1.01	ctg5	(AG)7	110.9	4	0.502185	1.43669	CGGGCTATAAGTAAACTGAAACGG	AGCTGGCTAGCTGTTAGCGTTTT
6	bnlg1429	1.02	ctg7	AG(20)	143.5	6	0.730187	1.86911	CTCCTCGCAAGGATCTTCAC	AGCACCGTTTCTCGTGAGAT
7	umc1397	1.03	ctg11	(ATGCA)4	226.4	5	0.658991	1.64417	GTTACACTTGCAGACAAACAACCG	GTCATGTGATCCGGGAGTAAATCT
8	phi109275	1.03	ctg12	AGCT	290.4	7	0.765078	2.12138	CGGTTCATGCTAGCTCTGC	GTTGTGGCTGTGGTGGTG
9	bnlg1811	1.04	ctg17	AG(16)	386.4	6	0.806	2.17098	GTAGTAGGAACGGGCGATGA	ACACAAGCCGACCAAAAAAC
10	umc1917	1.04	ctg14	(CTG)6	351	8	0.806171	0.995344	ACTTCCACTTCACCAGCCTTTTC	GGAAAGAAGAGCCGCTTGGT
11	bnlg2295	1.04	ctg20	AG(30)	398.2	3	0.43	2.0416	CGGAGGAGTGGTTCTTGAAA	GGTTAGTGAAAGGGTTGCCA
12	umc2112	1.04	ctg21	(GA)12	405	2	0.314006	0.584554	AGCTCTACCAAACACGAGCTTCAT	CAAATGCAGAAAGATAACGCGAAT
13	umc2230	1.05	ctg27	(AGC)5	432.4	4	0.637534	1.42051	AACGCGACGACTTCCACAAG	ACACGTAATGTCCCTACGGTCG
14	umc1676	1.05	ctg31	(GCC)7	450.8	6	0.651384	1.39808	AGTCGTACGATGACGGAGGC	GCACCACCGACTGATCAAGA
15	umc1611	1.05	ctg31	(GGC)4	452.8	5	0.656535	1.42916	CTTCTTGTTCTTCACGCAGTTGTC	TACTACCAGCAGCTTGCTTCAACA
16	umc1124	1.05	ctg32	TCCC	457	3	0.449043	1.01818	GAAAGGAATCTTTCAGCTCACACC	ACCTGGCGAGCAGTAGCAGTAG
17	umc1590	1.06	ctg37	(AAGGAG)5	517	3	0.511613	1.03182	GTAAAGCTCACAGCTTCCGACAG	CAGAGTCTGATAGTCCGAACCCAG
18	umc1396	1.06	ctg39	(TTTC)4	548.4	2	0.301842	1.65571	TTCGATTATTCCATTGAGCCTCTG	CTCCTAACGCAGGAGACAAGAGAG
19	umc2237	1.07	ctg41	(GCGACT)4	618.5	5	0.710333	0.619571	CTCAGCTACAGGAGCGAAGAGG	GTCACTGCACGATCCATCACAT
20	umc1278	1.07	ctg44	(CT)12	675.2	3	0.466379	1.04787	TGCCATAGTACATGTCCGTCATTC	GTCGGAGGATGATCCCCTATCTAT
21	umc1848	1.07	ctg46	(AG)8	718.8	5	0.733122	1.63825	TCAGCTTTATCTCTACCCATTGCTTT	TCCATCATCTCCCTCCAGACTTTA
22	phi002	1.08	ctg106	AACG	720.3	6	0.748897	1.89838	CATGCAATCAATAACGATGGCGAGT	TTAGCGTAACCCTTCTCCAGTCAGC
23	bnlg1643	1.08	ctg50	AG(24)	768.5	5	0.695286	1.7009	ATTGACCCCGTGACCCTC	ACCACCGTCCACCTCCAC
24	umc2385	1.08	ctg238	(ACAC)4	807.6	7	0.737773	2.1488	AAGTAGACAGACGCTGGCTGAGAT	TACCCCCATGATGAACAAAAACTC
25	umc1512	1.09	ctg52	(GCG)6	812.3	4	0.609147	1.413	CTGCTCCTCCTCACCCCACT	CCCGAGGATCTCGTAGTACTTGGT
26	umc2223	1.1	ctg58	(GCG)4	944	5	0.648606	1.64542	TTTTGGGACTGAAGAAGAAGATCG	ACTTCTGCAGAGCGAGCAGG
27	umc1009	1.11	ctg64	(GT)7(GA)7	1051.2	4	0.559022	1.43758	AGCAGCTCTGGTGATGGAAGAA	ATCCTAACAGGCGCATACCAGA
28	umc1605	1.12	ctg66	(GGC)4	1117.1	6	0.762456	1.8754	GGAGAAGCACGCCTTCGTATAG	CCAGGAGAGAAATCAACAAAGCAT
29	umc1819	1.12	ctg66	(CAAC)4	1119.2	3	0.508127	1.08726	GCTGCTCTAAAATCATGCTGATAAAA	TATTCAGCAATGTATTCCCCCTGT
30	umc2246	2	ctg68	(CCTCCT)4	3.1	5	0.71308	1.93749	AGGCTCCAGCTCTAGGGGAGT	GTGAACTGTGTAGCGTGGAGTTGT
31	umc1622	2	ctg68	(AAG)5	16	4	0.646327	1.37136	CCTCGGATTTTCCAAAACATTTCT	CGCTACAAATCCTACTGGTGCTTT
32	umc2363	2.01	ctg69	(ATGT)4	54.2	6	0.671883	2.00538	TTGACTCGAAAGACTTGTGAGCTG	GTGTGTCAGAAGGAGGACTGATGA
33	umc1265	2.02	ctg69	(TCAC)4	77.7	6	0.699667	1.95228	GCCTAGTCGCCTACCCTACCAAT	TGTGTTCTTGATTGGGTGAGACAT
34	umc2403	2.02	ctg69	(TCA)5	90.4	4	0.614464	1.36378	AGTCAGTCGATCGTACACAGTCCA	TTCGTATCTTAGCTGGTCTTTGGC
35	umc1823	2.02	ctg70	(TG)36	92.8	5	0.622768	1.75025	AAAGCCTTACTGTTATTAGGCTAGGCA	AGAAAACCAGCCCCAGATGTTC
36	umc2193	2.03	ctg72	(TCC)6	157.1	3	0.456223	1.07062	CCGAGGCATACGGACAATACC	GTAGGAGGACGGGTGCTGGT
37	umc2248	2.04	ctg76	(TATATA)5	267.8	3	0.527929	1.0739	CTCCGGTTTAATTTCTCCTCGAC	GGAACCCATCTCGCTACTAGCTC
38	umc1007	2.04	ctg83	(CT)12	344.1	3	0.507784	1.07704	AAGCAATATCACTACTTTCCAGCC	TACGTAATTCGTAGCCTTGGTCC
39	umc1156	2.06	ctg91	(AAT)4	376.1	4	0.639116	1.43925	GCTGTGACGTTTGCTACTACTCCA	TAGCTATGCCTATGGCCCTGATAA
40	umc2374	2.07	ctg108	(CTCCGT)4	428	2	0.334589	0.631867	CAAACTACCACACCCATGTCCAC	ATACGGGGTTTGGATCTGATTCTT
41	bnlg2077	2.07	ctg103	AG(33)	474.8	5	0.654256	1.74948	GACCAGAGGATGGGGAAATT	GTAGGCACATGCACATGAGG
42	phi435417	2.08	ctg104	ACC	520.5	4	0.548949	1.44386	CTGACGCCACTGTTGCTTG	AAAAGTAGCCAATCTGCCACG
43	umc1736	2.09	ctg108	(GCAT)6	635.4	4	0.667856	1.41615	CCATCCACCACTAGAAAGAGAGGA	TTAATCGATCGAGAGGTGCTTTTC
44	umc2105	3	ctg111	(CCAT)4	2	2	0.330656	0.63204	ACATACATAGGCTCCCTTTTTCCG	TCCCGTGACACTCTCTTTCTCTCT
45	umc2257	3.01	ctg111	(CTCCT)4	30.5	6	0.706181	1.99475	AAAAAGGCAAACTCGACCCC	GTCGTCATCTGCAAACCCTAGC
46	umc2376	3.01	ctg111	(ACACAC)4	42.6	5	0.687159	1.71658	CATTTGTTCCTCGCATCCTTTC	ATCTCCCGTTGCATCTAACCAC
47	umc1458	3.02	ctg111	(GCT)5	67.2	5	0.6918	1.72578	CCAATAAACAAATCATCTCCCCCT	TGCTATGCTATGTACAGGGACAGG
48	bnlg1523	3.03	ctg111	AG(17)	77.7	6	0.710937	1.99086	GAGCACAGCTAGGCAAAAGG	CTCGCACGCTCTCTCTTCTT
49	bnlg1647	3.02	ctg112	AG(23)	103.3	6	0.744464	1.86498	CGTCGTCTGTGGACGTACTG	AGAAGCTCACAAGCCTGCTC
50	phi029	3.04	ctg114	AG/AGCG***	168.1	4	0.598855	1.32704	TTGTCTTTCTTCCTCCACAAGCAGCGAA	ATTTCCAGTTGCCACCGACGAAGAACTT
51	umc1717	3.04	ctg343	(GAAA)4	190.9	3	0.609594	1.40502	ACGACGAATTCACTAACACAACGA	TTATCAGAGGAAGGGTTACGTTGG
52	umc1504	3.04	ctg119	(AAAAG)5	228.2	4	0.637804	1.42179	GAGCACCGGTACGTAAACATTGAT	TTGCTGACGAATTGGTAACTGAAA
53	umc2263	3.04	ctg118	(CGG)5	227.8	3	0.592206	1.08504	CGTGCTTATATGGGTTCTTGGGT	GTTTGGTTGCTGCGACCTCTT
54	bnlg1035	3.05	ctg125	AG(13)	313.4	3	0.471655	1.07555	TGCTTGCACTGTCAGGAATC	CAGCTCTGACACACCACACA
55	umc1400	3.05	ctg132	(TTTG)6	385.5	4	0.654964	1.43074	TACCAATTGTATCCATCACACCG	ACAACATAGCAGCCATCCTACTCG
56	umc1659	3.08	ctg141	(GA)6	552.7	3	0.439063	1.05255	CAAGCTTGCTACTGTGATTTCTCG	AACTTCTCGGTGATCTTGTCCATC
57	umc1915	3.08	ctg146	(ACA)6	617.5	5	0.700187	1.67779	AGACGAGTTAAACCTCCATCATGC	CCTACCCCAACTTGCTTGAGACTA
58	umc1641	3.09	ctg151	(TCGCC)4	806.9	5	0.701498	1.70084	CTCCCTTCGTCTCCCGACTC	CAGATCGGCTCAGCCACAAC
59	umc1008	4	ctg154	(GT)4(GA)6	2.9	2	0.328564	0.632004	TCTAGCTTGTGGTGGTGGTTGA	ACATGAGCACAAAGACTGACGC
60	bnlg1370	4	ctg155	AG(37)	16	4	0.622747	1.4471	TATTTAATTTAGTGTGGAGCTCACG	CGAGGGTCAGTTGTTGCTCT
61	umc1017	4.01	ctg155	(CT)9(CA)8	36	3	0.38743	1.02598	GAAGAGGTAAGGACGACGACGA	GCACCTGCAGTGAACGTCAGTA
62	umc1758	4.01	ctg156	(CTT)5	81	4	0.579709	1.45354	CTTCCTCCTCACCTCACCTCCTAT	GGTAGCCAATCCTTCCTTCCTATG
63	umc1294	4.02	ctg157	(GAG)4	107.4	4	0.634693	1.42699	GCCTCCAGCTCTCTCGTCTCTT	GCCGTCAACGGGCTTAAACT
64	umc2280	4.03	ctg160	(CATTA)4	158.6	5	0.674766	1.73219	TTTTCGTCAACTTGATGTTTATGAGAGT	AAAAGAAGACGCTTTGTTTGTTGC
65	umc1821	4.03	ctg160	(AGT)4	211.3	3	0.66333	1.09365	CAGACCATCTCTCACTCGCAAAT	TTTTCCCCCGTTATTAGTAGCGAT
66	umc2282	4.05	ctg164	(TGC)4	254.9	3	0.489948	1.02832	GAGACGGACTACTCGTACCCACAC	CTCTGGAGCCTTCTCTTCCTCCT
67	umc1390	4.05	ctg164	(CCT)4	270.9	4	0.64026	1.4093	CCTCGAAACAGATGCCTGAGTC	AAATGATCCCGAAGCCTGAGAC
68	umc2283	4.05	ctg172	(TTCG)4	294.3	3	0.58513	1.38772	AAGCAGAAGCGAGACACTAACACA	GATCGATCGACGATTATGGATCTC
69	bnlg1784	4.06	ctg182	AG(13)	393.8	6	0.69359	1.9665	GCAACGATCTGTCAGACGAA	TTGGCATTGGTAATGGGTCT
70	umc1899	4.08	ctg184	(AG)8	470.6	4	0.609459	1.41148	GAAACTAATCAGTGCGCCACAGTA	TGCATACAGGTTACAGCAGGACTC
71	umc1559	4.08	ctg192	(ATG)5	544.8	4	0.61384	0.987263	CTTGCTAGAGTCGGTGAACAACAA	AACCAAGCTCCTTAATGAGGTCAC
72	umc2405	4.08	ctg184	(TCTG)4	662.1	3	0.486504	1.41125	ACGAGAGCTTGTGTTCCTCCAC	AGCAGACCAAGATCGAGGGAG
73	umc1820	4.09	ctg199	(GTC)6	618.1	3	0.392164	0.64574	GATCTGGATGCTTGCTTGAGAGTC	GCTAGCTACTCTCGATCAGGGGAA
74	umc2288	4.1	ctg201	(CCG)4	692.1	3	0.387784	1.04852	GTTCCACAACCCTCGAGAAGC	ATCTCTAGATCCAATCGCTTTGGG
75	bnlg1337	4.11	ctg202	AG(21)	708.6	4	0.551894	1.41932	TCTAGAGACGGGAAAACACAAG	AAAGCCGGTGGATAAGAAAA
76	phi076	4.11	ctg163	AGCGGG	731.6	4	0.451842	1.08288	TTCTTCCGCGGCTTCAATTTGACC	GCATCAGGACCCGCAGAGTC
77	umc2291	5	ctg204	(CCT)5	23.3	2	0.386337	1.70619	CTCGACGAGTTCAAGCGCTAC	AACTTCTCCTGGCGAGCATCT
78	umc2179	5.01	ctg204	(CTGA)4	71.5	3	0.527055	1.40619	TTAACACCTCAAACAGTGATTGCC	GTAGAGCAGCACTCTGGGTTTCTC
79	umc1478	5.01	ctg204	(GGAG)4	79.2	4	0.653319	1.39695	GAAGCTTCTCCTCTCGCGTCTC	CAGTCCCAGACCCTAGCTCAGTC
80	umc1894	5.01	ctg208	(GA)8	172.3	3	0.48795	0.614511	TTTCTCATGACATTGCAAGCATCT	TATGCAAAAGGTGAGCCTGCTTAT
81	bnlg1879	5.03	ctg209	AG(14)	189.8	5	0.667825	0.632074	TGCTCTCACAAGATGGTGGA	CCACAGGATAAAATCGGCTG
82	umc1315	5.03	ctg218	(CTG)6	260.2	4	0.566889	0.641902	CTTCAGTCCCCTACCTACCCTGAG	GAGTTGGGATGAGCAGCAAGATAG
83	umc2296	5.03	ctg219	(AGT)4	267.5	4	0.554443	1.05799	TGCAGTGACTTGAGACCATACACA	GCTATACGCGTGCCAAGCTAAATA
84	umc2297	5.03	ctg220	(CAGG)4	279.1	2	0.293861	1.06471	CTCTCCACCCCTCCTCTCCTC	ACCTTATGGAGTACCTCCTCGGTC
85	umc1162	5.04	ctg233	(CGG)4	317.7	2	0.347471	1.66562	CATCAGCAGGAGGAGCAGTCTC	CCTGTTGACGAGAAGAAAGAGGAA
86	umc1192	5.04	ctg238	CTAG	345.2	2	0.360614	1.36546	GATCGAACTGCAGAGGAACAAGAG	CGCTCCACATCCACATCTACAC
87	umc2386	5.05	ctg240	(GCG)4	428	3	0.41871	1.92224	AACAAAGTGACCTGAAACTGGGAG	GTAGTGCCCCTCTAAGTCCAGGAG
88	umc2304	5.05	ctg240	(TCTCTCTC)4	428.3	3	0.370125	1.39615	AAAAAGTTTTGCTAGTTCGGCGAT	TGGGGACACATCCTTCAAAATTAC
89	umc1853	5.05	ctg244	(GT)8	440.3	5	0.69384	1.38796	TTATTATTAACACCTGCCTGCGCT	GCTAGCTAGGAAACATGGCTTGTC
90	phi087	5.06	ctg250	ACC	493.7	4	0.622206	1.33043	GAGAGGAGGTGTTGTTTGACACAC	ACAACCGGACAAGTCAGCAGATTG
91	umc2216	5.06	ctg250	(TCTC)5	518.4	6	0.739396	1.6738	CTACATCCTCTTCTCTTCCCCTCC	TCTGGATGTTCTCCAGGATGGT
92	umc1072	5.07	ctg253	(GGA)10	600	4	0.664537	1.04161	GAGGAGACCGCCTCTGGTTC	CTTCGGGTTCCTGGACCTTCT
93	umc1792	5.08	ctg305	(CGG)5	625.8	4	0.511207	2.22198	CATGGGACAGCAAGAGACACAG	ACCTTCATCACCTGCAACTACGAC
94	umc2309	6	ctg256	(CAGG)4	4	4	0.593819	1.07765	CTGTGTTTTGTGTATTAGCGCCAG	GTCGAAATTCCTGACACAAAAAGG
95	umc2068	6	ctg257	(CCG)5	47.8	5	0.698918	1.41397	CCGCTCCTTCTCCTCCTCATC	GGAACTCCTCGAGCGTGAGC
96	bnlg1600	6	ctg262	AG(21)	75.8	3	0.481145	1.91918	CGATCAGTGCGTGGAGAGTA	TAGGCATGCATTGTCCATTG
97	umc2314	6.01	ctg268	(GT)6	85.5	8	0.825598	2.40991	CACAGACATGTAAAACACCATCGG	ACATACAGTTCACGACTGTGCGAT
98	umc2056	6.01	ctg267	(ATC)5	85.8	3	0.435401	1.76115	GCATTAGCAAACAAAGTGGGTTTC	GGCGAAACTGTGATGAGAAAACAT
99	bnlg1641	6.01	ctg266	AG(19)	98.4	4	0.551863	1.09194	TACGCTATTCAAAGCGGTCC	ATCGTAACTCGATGGTTCGC
100	bnlg1188	6.01	ctg269	AG(15)	105.5	6	0.69873	1.03013	ATTAAGTAAATGACTATCTAGTGTTTGTCG	AATAGCAAGGCATCAGCCAT
101	umc1818	6.01	ctg271	(CAG)6	124.6	4	0.55565	1.07495	TCGGTCGAGGCATAACTAGCTC	CAGCTTCTTCCACTTCTTCAGCA
102	umc1178	6.02	ctg281	(GGC)6	127.1	5	0.637752	2.11451	CTGTCGTAAGAGCGCCAACAG	GTCTGAACGATGAACAGTACACGC
103	umc1656	6.02	ctg271	(CGGT)7	133.4	3	0.478366	1.39898	AGTTTTGACCGCGCAAAAGTTA	GTACGAGCAGGCCATTAACCC
104	umc1887	6.03	ctg275	(CGA)4	166.8	3	0.625921	1.06924	CTTGCCATTTTAATTTGGACGTTT	CGAAGTTGCCCAAATAGCTACAGT
105	umc1105	6.04	ctg276	(GCC)4	199	3	0.485515	1.44896	ATTCCTGCATCATCATCCACTACA	GCCAACTGATCTGCTCTAGCTTC
106	umc1751	6.05	ctg281	(ACG)5	258.9	7	0.75206	1.75707	CCTCATAAAACCAGCAGATCCCT	GCTTTTGTGTATACTGGTTTCGCC
107	umc1424	6.06	ctg375	(TCC)7	396	4	0.545609	1.06176	CCGGCTGCAGGGGTAGTAGTAG	ATGGTCAGGGGCTACGAGGAG
108	umc2375	6.06	ctg288	(GCG)4	429	3	0.453049	1.07118	GCCGTACTGATGTGATGGTCC	TCTGACATTGTCCTCTTGACCAAA
109	umc1248	6.07	ctg289	(TC)12	580.4	4	0.602633	1.07672	CTTTGTCCATCGGCTTTATTCTTT	CACATTAAGTTACAAATACAAATCACCG
110	umc2059	6.08	ctg291	(CAG)8	542.7	5	0.617149	1.39598	GGAAAAGGAGGAACAGTGTAAGCA	AGCGTGATCAGACGTACAATGCTA
111	umc1378	7	ctg293	(CGC)6	27.4	3	0.42923	2.17227	GAAGTCGCTGATGAGAACGTAACC	GCTAGCTAGTGTGAGTTCTTCCGC
112	bnlg2132	7	ctg293	AG(21)	53.3	3	0.373632	1.06378	GGCGAGAGAGGCAAAGTTAA	GTCGCACAAGGGGATCAC
113	umc1840	7	ctg295	(GA)12	67.4	3	0.434485	1.43533	CTGTTGCATGCATTATAGACAGGG	GGAGAGAGCAGAGCACAAGAAAAC
114	umc2160	7.01	ctg296	(AG)10	112.8	4	0.517794	1.08026	TAAAACCTTTACCCCATCCAGCAT	TGTGCTCGTGCTTCTCTCTGAGTA
115	umc1428	7.01	ctg296	(CCG)5	127.6	7	0.703299	1.2715	CTATCTCGGTAACTCCCACCAAAG	GTTACTACCGTGATGAAACGAGGG
116	umc1666	7.02	ctg301	(AG)10	183.4	3	0.420406	0.688334	TTATTGCCCTCCCTGTTCTTGTT	ACCTTGACGCAGCAATCCTC
117	umc1879	7.02	ctg303	(GC)6	183.4	4	0.425525	0.702	TTTCTGATTAGCTAGAAGCGCGAG	GATAAAACAGTACTGGGCCGATTG
118	umc1585	7.02	ctg315	(TGG)7	264.8	3	0.654089	1.42642	AAGGGAAAGAATAATCCAACCGTC	CGGCCTATGTAACAATCCCTAGC
119	bnlg1305	7.03	ctg318	AG(25)	302.9	4	0.719178	0.603802	GCACGGGCATCAGAGAGAG	CATGGGTAAGTTGCTGAAAGTTT
120	umc1718	7.03	ctg318	(ACT)5	335.6	2	0.560749	1.81575	TGAAGGACATACACCAATCCTCAA	ACTAGTAAGGTGCATTTCCAACGC
121	umc2329	7.03	ctg322	(CTCT)4	384.4	4	0.524235	1.65752	TAATTTTGCTGGCTTTGTCGTTTT	CATATAAAAGGATTCCCAAAGTCCG
122	umc1324	7.03	ctg322	(AGC)5	387.5	4	0.544953	1.04704	ATCCATCATCATCATCATTGCTTG	ATGTCATCATGTACCAGGTGTTGG
123	umc2330	7.03	ctg323	(GAGA)5	408.1	2	0.304922	1.42956	CGGTGAGTGAGTGAGTGAGTGAGT	AAGAACTGCAAAAAGGTACCCACA
124	umc1782	7.04	ctg325	(GAC)4	468.2	7	0.818314	1.68887	TCGCATACCATGATCACTAGCTTC	CGTCAACTACCTGGCGAAGAA
125	umc1125	7.04	ctg325	(CTCG)5	529.9	5	0.589011	1.07845	TTTTACTTCTCAGCGGTAGATCGG	CGTCCGACATCTTGCTTTTCTATC
126	umc2368	7.05	ctg325	(GCT)4	564.8	3	0.383829	1.6131	CGCCCCTAAGCTTTTATTTCTGTT	GCAATTGCTCCTTTTCCTTTTCTT
127	umc2222	7.05	ctg325	(AT)6	598.4	4	0.489553	1.05584	CCAACAACCTTGCTACCATAGTCC	TACATGGTCCTGTGACAAACTTGC
128	umc1799	7.04	ctg325	(TG)12	612.5	5	0.583788	1.0472	GTGATGAATAATGTCCCCAATTCC	GGACAGATGTCTGGAGATTGCTTT
129	umc1075	8.01	ctg326	(ATTGC)5	48	3	0.40103	1.38177	GAGAGATGACAGACACATCCTTGG	ACATTTATGATACCGGGAGTTGGA
130	umc2352	8.01	ctg213	(AAAG)6	107.3	5	0.514506	1.06459	ACAGACCTATGTGGCTATGCCTTC	ACGAAGCTAGGAAAGAGGCATTCT
131	bnlg2037	8.01	ctg326	AG(16)	112.5	3	0.32231	1.21383	GGGTGCTCGTAGTAGGGGTT	CTAAGGCACACGGAGAGAGG
132	bnlg2289	8.02	ctg358	AG(27)	412.3	3	0.408054	1.41566	CACAAGCATGGAGGAAGACA	GAGGAGAAACGAAGCCACTG
133	umc1817	8.02	ctg326	(CAG)6	115.3	4	0.479022	1.88216	CTACGCAGGCTTCAACCACC	GTACTGGTGATGATGGTACCCCTG
134	umc1913	8.02	ctg328	(TTG)6	160.8	3	0.353652	1.04165	AAACAACTATCCATGTGGCTGACC	CGTTCAGTACAATTTGGCTCAGTG
135	umc1034	8.02	ctg329	GA(12)	174.1	4	0.493486	1.41665	GTGTTTCCGTTTCGCTGATTTTAC	TCATCCATGTGACAGAGACGACTT
136	umc1360	8.02	ctg336	(ACA)4	207.6	4	0.514807	0.953328	GCTAGTTGAGTTCGACACCAGGTT	TGACTGTGACTGTGACTATGACCG
137	bnlg1863	8.03	ctg340	AG(15)	245.7	6	0.660208	1.39574	GGCGTTCGTTTTGCACTAAT	CGACACAGTTGACATCAGGG
138	umc2075	8.03	ctg340	(AGCCAG)4	255.2	3	0.370062	1.00708	CCTGGTATCTTGATGAGCTGGATT	AGAAACATGTCCGGTTCTTCAGAC
139	umc1427	8.03	ctg340	(CT)6	255.8	4	0.531165	1.70557	GCTCTTCTTGCATCAGCTAAGACC	GTTTTATTTTTGGTGTGGACGGAA
140	umc1617	8.03	ctg344	(ATT)4	268.8	3	0.394381	1.29326	GAAGATGAGGTTCAGGAAGGACAA	GATGCACCACAGTAGAGGAGGAAT
141	umc1487	8.03	ctg338	(TAT)4	275.4	4	0.514818	1.62375	GCATTTTTCCTTCTCTTTCTCCAA	GCATCACGTTGGAGTTTATTTGTG
142	umc1460	8.04	ctg349	(GCA)4	304.2	3	0.395609	1.00821	GCTCAATCGTAGTAACAGCAGCAG	TCTGCACTAGAATGGCTTGGTACA
143	umc1858	8.04	ctg349	(TA)8	312.4	5	0.597752	1.8034	GTTGTTCTCCTTGCTGACCAGTTT	ATCAGCAAATTAAAGCAAAGGCAG
144	umc1765	8.03	ctg350	(GCT)5	322.3	4	0.69975	1.34763	AGATCGTGAGGACCATCAGCAG	GAGAGATCCATCGTCAGTCGTAGC
145	umc1882	8.05	ctg354	(AG)12	348.2	5	0.578418	1.02776	ATCCTTTCGAAATATCCCCTTTCA	AAAAGGTGCGCCACATTGTTTA
146	bnlg2181	8.05	ctg354	AG(19)	367	3	0.42333	0.647122	CCAATTCACCAATCATGCAA	TTGGGGTGAAGCAATGTGTA
147	bnlg1651	8.05	ctg354	AG(43)	374.5	6	0.671103	2.15839	GAGAGGAGAGAACCACGCAC	CTCGAGTCCAAGTCCACCAT
148	umc1889	8.05	ctg354	(CA)8	374.9	4	0.486504	0.642447	CCAATGTGCTGACGAACCATT	TCACCCTCCTTCTATGTTGTCCAT
149	umc1340	8.05	ctg354	(GCC)7	377.7	3	0.408387	0.934501	GATGTCTCTATGGAACCCAGCAAC	GAGACGCCTACGAGTACCACAACT
150	umc2199	8.05	ctg358	(TC)6	390.3	2	0.368574	1.05749	ACCGAGTTAAGATTACATCACGCC	TGTTTCCCCTAATAAAGCAAATGAA
151	umc2031	8.06	ctg361	(GCG)5	422.8	8	0.79257	2.39088	TGAGGATCCAGGGGTTCGAC	ACAAGGTTCTTCCTCCTCCCTCTT
152	umc2361	8.06	ctg362	(CCT)4	432.4	2	0.359126	0.642711	CAGTCTCCTCAATCCTCACATCCT	GGAGATGGGAGCGAAGGCTA
153	umc1905	8.06	ctg362	(ATAC)7	439.6	3	0.374599	1.38879	GGTGTCAACGACAGACTAGCACAT	CATTTCTCCTGTTGTTGTGTCTGG
154	mmc0181	8.06	ctg362	(CA)2(GA)26	450.7	3	0.397825	1.56413	CTAATCACCAACCACCAACAC	AGTCCGTCCTCTGTCCTCGTC
155	umc1933	8.08	ctg364	(CCA)6	540.3	4	0.562934	1.09526	CGGAAAGACATGAAGCACACTATG	CACGGAGAAAGTGGGTCTATATGC
156	umc1279	9	ctg368	(CCT)6	-7.6	2	0.355255	1.03695	CAATCCAATCCGTTGCAGGTC	GATGAGCTTGACGACGCCTG
157	bnlg1724	9.01	ctg368	AG(31)	11.8	4	0.544776	1.40449	CTGACCCAGAGCATTGTGAA	GATGAAGAGCTTGCAGTCCC
158	bnlg2122	9.01	ctg368	AG(17)	21.3	5	0.537118	1.49849	TCATCTGGCAAAACCTAGCC	CTTGCCAACTTGAGGACATG
159	umc2393	9.01	ctg368	(ACG)7	24.3	3	0.521394	1.07445	CAACTCGATCCAGACCACACATAG	CTCTTGGTTGTTTGTTTCCTTGCT
160	umc2078	9.01	ctg371	(TTTTG)4	90.1	3	0.362216	1.04713	TTTTTGTGCTCGTCTGATTTCTTG	AGACCAATGCAACTCCTACAGACC
161	umc2336	9.02	ctg373	(TGT)4	125.7	4	0.441883	1.41095	CCTATGCTCTTGCTCTTCCTGGTA	ATCTCACCGCACGTAACTGAGACT
162	umc1636	9.02	ctg373	(ACTGC)4	131.1	5	0.457367	1.06684	CATATCAGTCGTTCGTCCAGCTAA	GTACTGGTACAGGTCGTCGCTCTT
163	bnlg1401	9.02	ctg373	AG(22)	147.5	3	0.420926	0.626301	CACTCGGTTTTTGCTTAGCC	GTGTCGTCGAGTGCATGC
164	umc2337	9.03	ctg373	(AGC)4	220.1	3	0.398481	1.33692	GAGTACCTCCGCCCACTCATC	CTAACGTACACACATCTTGGCTGG
165	umc1271	9.03	ctg376	(CGG)4	240.5	4	0.430239	1.63263	CTCTCCTCGTCCGGTAATTAAGC	GCTTCTTCTTCTTGCGCTTCTCT
166	umc1267	9.03	ctg376	(CGG)4	256.1	3	0.419136	1.07245	TTACAACACGCATGCATCTAGCTT	AACAACAAAGAACTCACCAGCCTC
167	umc1417	9.05	ctg388	(CGC)5	361.3	2	0.313788	1.03692	GAATCCTGGTTGGCCTTTCC	ACAGCTGAGAACGCATTAGCAAG
168	umc2346	9.06	ctg389	(TA)7	463.9	4	0.51283	1.22023	GTACATGATCTCGAGAAAGCCGAT	CTTTCTGCAGTTCTGCTAGCTGTG
169	umc1733	9.06	ctg389	(CATC)4	492.3	5	0.590843	1.0223	ACACCCAACCTCCCACTGTAAAA	GATTGGGATTGGGATTGGAAAT
170	umc2089	9.07	ctg391	(CGC)4	562.7	3	0.377034	0.63303	CAGGAAGAGGAAGAAGGGTCCTC	GCCAGCTCTACGGCCTATGAC
171	umc2131	9.07	ctg391	(AAAT)4	566.8	3	0.40897	0.981489	CCATAGTAGTGGGGACAGGTTCAT	AGAAACGGCAAATAATGCTGTCAT
172	umc1137	9.08	ctg391	(CT)15	603.5	4	0.428356	1.03297	ATCAGTCACTCTTCTGCCTCCACT	GGCTGGATAATGTTGTAGCTGGTC
173	umc1380	10	ctg392	(CTG)5	16.6	3	0.402601	1.45797	CTGCTGATGTCTGGAAGAACCCT	AGCATCATGCCAGCAGGTTTT
174	umc1319	10.01	ctg392	(ACC)5	64	2	0.335921	1.42997	TGAGAGCCACCTTCTTGAGCTACT	TTCCTTGAAGGCGAAGGTAGGTAT
175	umc2053	10.01	ctg392	(CGA)4	76.2	3	0.392164	1.63219	ATCTCTCCCTCGCTCTCCTTCTC	AGCAGCAGGTTGGTCGAATG
176	bnlg1451	10.02	ctg392	AG(34)	81.1	6	0.624266	2.00205	TGATCGATGGCTCAATCAGT	ATCTGGAACACCGTCGTCTC
177	umc1337	10.02	ctg393	(TA)8	138	6	0.702862	1.72668	TGGATCTTTTATTTATGTTTTTATTCGG	CTGCCTGTAACGAATATGAATGC
178	umc1239	10.03	ctg402	(TG)6	213.3	7	0.769553	2.11459	ATCAACACACCTTTCGATTTCTGG	CGGTGATTAGTCGATGAAGAGTGA
179	umc2163	10.04	ctg412	(AG)28	269.6	4	0.44872	1.40959	AAGCGGGAATCTGAATCTTTGTTC	GAAATTGCTGGGGTTCTCATTTCT
180	umc1054	10.04	ctg412	(CAG)6	272.2	3	0.431821	1.06764	CCGTCTTCTTCAGGGTGTTCC	GTGGAGTTAGTAGGGTCGTTGCAC
181	umc1280	10.04	ctg413	(AAT)7	309.2	4	0.521134	1.4035	AACAGCCAGTTTTGGGCTGTATAA	AAAATCCATGGCTTCTTTCTTTCC
182	umc1507	10.04	ctg413	(CACAA)4	310	5	0.446837	1.55573	GATTCAAACCAAACACTTTTCCCA	CGAACCTTGCTGTGTGTTTATCAG
183	umc2043	10.05	ctg415	(TCC)4	352.9	2	0.304683	0.584788	GAGGCATACGGCATACCATACC	GTAGGAGAAACAGGTGCTGGTGTC
184	umc1061	10.06	ctg415	(TCG)6	392.5	3	0.514589	1.06986	AGCAGGAGTACCCATGAAAGTCC	TATCACAGCACGAAGCGATAGATG
185	bnlg1450	10.07	ctg419	AG(34)	483.7	5	0.50563	1.62507	ACAGCTCTTCTTGGCATCGT	GACTTTGCTGGTCAGCTGGT
186	umc2126	10.07	ctg423	(CGC)6	513.2	6	0.573736	1.86823	CAGTTCTGCACTTCTGCTTGCTC	AGGACTGTGAAGAGCGCGAG
Notes: PIC, polymorphism information content value; I, Shannon-Winer´s index; Genetic distance (cM) was the genetic distance of corresponding SSR marker in IBM2 2008 Neighbors map (framehttps://www.maizegdb.org/data_center/map, accessed on 18 September 2022).
