# Supplementary material for: Genetic Variation, DIMBOA Accumulation, and Candidate Gene Identification in Maize Multiple Insect-Resistance
Source: Int J Mol Sci. 2023 Jan 21;24(3):2138. doi: 10.3390/ijms24032138 (PMC9916695; doi:10.3390/ijms24032138)
Supplement: Supplementary file 1 [file ijms-24-02138-s001.zip › Table S2.xlsx]

## Sheet: Sheet1
Table S2. Detail information of 310 maize inbred lines used for genetic characterization and association analysis for DIMBOA contents.
Genotypes (Inbred line) code	Genotype (Inbred line) name	Group based on PoPulation structure study	GeograPhical origin
G1	8802A	P	Longxi
G2	F0801	Tang si Ping tou (TSPT)	Zhangye
G3	M0800	Reid	Zhangye
G4	M0505	Tang si Ping tou (TSPT)	Zhangye
G5	ZY19-Jiu1101	Lüda red cob (LRC)	Zhangye
G6	F3208	Reid	Zhangye
G7	F2203	Lüda red cob (LRC)	Zhangye
G8	F2502	P	Zhangye
G9	M0124	Tang si Ping tou (TSPT)	Zhangye
G10	502You	Tang si Ping tou (TSPT)	Longxi
G11	ZRX-19-502	Lancaster (Lan)	Longxi
G12	F2301	Reid	Zhangye
G13	ShanM1104	Lüda red cob (LRC)	Zhangye
G14	M0125	Tang si Ping tou (TSPT)	Zhangye
G15	M0803	Reid	Zhangye
G16	Q401-2	Lancaster (Lan)	Zhangye
G17	M0118	P	Zhangye
G18	F0106	Tang si Ping tou (TSPT)	Zhangye
G19	F1233	P	Zhangye
G20	8723-02-01	Lancaster (Lan)	Longxi
G21	M10202	Tang si Ping tou (TSPT)	Zhangye
G22	F0301	Reid	Zhangye
G23	F1015	Lancaster (Lan)	Zhangye
G24	F1220	Lancaster (Lan)	Zhangye
G25	ShanM1904	Reid	Zhangye
G26	ly119-3	P	Zhangye
G27	ShanM3304	Lancaster (Lan)	Zhangye
G28	F0814/Mo117	Lancaster (Lan)	Zhangye
G29	F0603	Reid	Zhangye
G30	ShanM1005	Reid	Zhangye
G31	F2222	Lüda red cob (LRC)	Zhangye
G32	F0306	Reid	Zhangye
G33	P6-7	Lancaster (Lan)	Zhangye
G34	F0501	Lüda red cob (LRC)	Zhangye
G35	Yu1824Ban	P	Pingliang
G36	LongF1008	Lüda red cob (LRC)	Zhangye
G37	F0311	Lüda red cob (LRC)	Zhangye
G38	RX20-1006	Reid	Zhangye
G39	M0815	Lüda red cob (LRC)	Zhangye
G40	M0211	Tang si Ping tou (TSPT)	Zhangye
G41	M0829	Lüda red cob (LRC)	Zhangye
G42	K12	Tang si Ping tou (TSPT)	Longxi
G43	ZX-382Ma	Tang si Ping tou (TSPT)	Longxi
G44	JW171-3	Tang si Ping tou (TSPT)	Longxi
G45	WW102-6	Tang si Ping tou (TSPT)	Longxi
G46	JW72-3	Tang si Ping tou (TSPT)	Longxi
G47	WD138-3	Tang si Ping tou (TSPT)	Longxi
G48	Mo17	Lancaster (Lan)	Longxi
G49	P138-1	P	Longxi
G50	F3215	Reid	Zhangye
G51	F3202	Reid	Zhangye
G52	GSAU-M3	Lancaster (Lan)	Longxi
G53	TP17-20-64	Lancaster (Lan)	Baiyin
G54	F0601	Reid	Zhangye
G55	PL207	Mixed	Pingliang
G56	1201	Reid	Longxi
G57	F4	Tang si Ping tou (TSPT)	Baiyin
G58	F6302	Lüda red cob (LRC)	Baiyin
G59	Q457	Tang si Ping tou (TSPT)	Zhangye
G60	B73	Reid	Longxi
G61	TP17-23-89	Lancaster (Lan)	Baiyin
G62	Q543	Mixed	Zhangye
G63	F0806	Reid	Zhangye
G64	F2313	Lüda red cob (LRC)	Zhangye
G65	ly6305	Reid	Zhangye
G66	GSAU-M1	Mixed	Longxi
G67	Q379-1	Reid	Zhangye
G68	F3222	Lüda red cob (LRC)	Zhangye
G69	ly9001	Tang si Ping tou (TSPT)	Zhangye
G70	1407	P	Longxi
G71	ShanM3303	Reid	Zhangye
G72	F0205	Lüda red cob (LRC)	Zhangye
G73	8723-03-01	Lancaster (Lan)	Longxi
G74	PH4Cr	Reid	Zhangye
G75	PL195	Lüda red cob (LRC)	Pingliang
G76	F3204	Reid	Zhangye
G77	N192	Tang si Ping tou (TSPT)	Longxi
G78	F2211	Reid	Zhangye
G79	M0120	Reid	Zhangye
G80	F0309	Lüda red cob (LRC)	Zhangye
G81	81162	Lancaster (Lan)	Longxi
G82	TS164	P	Longxi
G83	Q410-2	Tang si Ping tou (TSPT)	Zhangye
G84	TS141	Reid	Longxi
G85	M0303	Reid	Zhangye
G86	M1015	Reid	Zhangye
G87	P138	P	Longxi
G88	K882	Lüda red cob (LRC)	Zhangye
G89	Cy119-4	Mixed	Zhangye
G90	Yu1846Ma	Lancaster (Lan)	Pingliang
G91	EMS-E7/7-1	Mixed	Baiyin
G92	M0804	P	Zhangye
G93	TP17-67-95	Lancaster (Lan)	Baiyin
G94	Huang201	Tang si Ping tou (TSPT)	Longxi
G95	Q529Ying	Lüda red cob (LRC)	Pingliang
G96	555	P	Longxi
G97	TS163	Reid	Longxi
G98	Feng1925Ying	Lüda red cob (LRC)	Pingliang
G99	F3212	Lüda red cob (LRC)	Zhangye
G100	ShanM2004	P	Zhangye
G101	TP17-67-55	Lancaster (Lan)	Baiyin
G102	195	Tang si Ping tou (TSPT)	Longxi
G103	TP-17-15-137	Lancaster (Lan)	Baiyin
G104	A154	Tang si Ping tou (TSPT)	Longxi
G105	M0304	Reid	Zhangye
G106	X0985	Tang si Ping tou (TSPT)	Zhangye
G107	M0306	Tang si Ping tou (TSPT)	Zhangye
G108	T58	P	Longxi
G109	ZX-236Ma	Lancaster (Lan)	Longxi
G110	747	Tang si Ping tou (TSPT)	Zhangye
G111	TP17-15-117	Mixed	Baiyin
G112	TS110	P	Longxi
G113	W64A	Lancaster (Lan)	Longxi
G114	M0202	Tang si Ping tou (TSPT)	Zhangye
G115	1510	Tang si Ping tou (TSPT)	Zhangye
G116	65232	Reid	Longxi
G117	lg6207	Tang si Ping tou (TSPT)	Zhangye
G118	TP17-28-135	Lancaster (Lan)	Baiyin
G119	TP17-67-54	Lancaster (Lan)	Baiyin
G120	M1203	Reid	Zhangye
G121	F3201	P	Zhangye
G122	ShanM3301	Tang si Ping tou (TSPT)	Zhangye
G123	ShanM2006	Lüda red cob (LRC)	Zhangye
G124	1476	Lüda red cob (LRC)	Zhangye
G125	TP17-66-1	Mixed	Baiyin
G126	Feng1952Ying	Lancaster (Lan)	Pingliang
G127	TP17-23-88	Lancaster (Lan)	Baiyin
G128	LY6014	Tang si Ping tou (TSPT)	Baiyin
G129	M0816	Tang si Ping tou (TSPT)	Zhangye
G130	Ye488	Reid	Longxi
G131	PL204	Reid	Pingliang
G132	TS164	P	Longxi
G133	GSAU-M-X	Lancaster (Lan)	Longxi
G134	PL148	P	Pingliang
G135	F1004	Lüda red cob (LRC)	Zhangye
G136	TS161	Reid	Longxi
G137	TP17-67-94	Lüda red cob (LRC)	Baiyin
G138	Luyuan92	Lüda red cob (LRC)	Longxi
G139	M0511	Lüda red cob (LRC)	Zhangye
G140	Q534	P	Zhangye
G141	LY104-1	Lancaster (Lan)	Longxi
G142	ShanM4101	Lancaster (Lan)	Zhangye
G143	1639	Tang si Ping tou (TSPT)	Zhangye
G144	X178	P	Longxi
G145	ZX09-181Ban	Lüda red cob (LRC)	Longxi
G146	M0111	Lüda red cob (LRC)	Zhangye
G147	199	Tang si Ping tou (TSPT)	Zhangye
G148	M0825	Tang si Ping tou (TSPT)	Zhangye
G149	P138-N	P	Longxi
G150	F0403	Reid	Zhangye
G151	F0208	P	Zhangye
G152	F0813	Lüda red cob (LRC)	Zhangye
G153	M0303	Reid	Zhangye
G154	ShanM1103	Tang si Ping tou (TSPT)	Zhangye
G155	ZX-571Ban	Lancaster (Lan)	Longxi
G156	M0808	P	Zhangye
G157	M1017	Reid	Zhangye
G158	17K177	Tang si Ping tou (TSPT)	Zhangye
G159	F2503	Lüda red cob (LRC)	Zhangye
G160	M1012	Reid	Zhangye
G161	PHHJC	Reid	Zhangye
G162	M0823	Lancaster (Lan)	Zhangye
G163	17K37	Tang si Ping tou (TSPT)	Zhangye
G164	M0104	Tang si Ping tou (TSPT)	Zhangye
G165	17K33	Tang si Ping tou (TSPT)	Zhangye
G166	F2411	Tang si Ping tou (TSPT)	Zhangye
G167	F2224	Reid	Zhangye
G168	1003	Lancaster (Lan)	Zhangye
G169	17K4	P	Zhangye
G170	F2206	Tang si Ping tou (TSPT)	Zhangye
G171	M0507	Lüda red cob (LRC)	Zhangye
G172	17K21	Lancaster (Lan)	Zhangye
G173	ShanM3307	Reid	Zhangye
G174	F3106	Reid	Zhangye
G175	LY328	P	Zhangye
G176	17K157	Tang si Ping tou (TSPT)	Zhangye
G177	F2412	Tang si Ping tou (TSPT)	Zhangye
G178	2018LT-20	Tang si Ping tou (TSPT)	Longxi
G179	17K91	Lüda red cob (LRC)	Zhangye
G180	Q407-1	Reid	Zhangye
G181	982	Lancaster (Lan)	Zhangye
G182	M1205	Tang si Ping tou (TSPT)	Zhangye
G183	F1231	Reid	Zhangye
G184	17K129	Tang si Ping tou (TSPT)	Zhangye
G185	1629	Lancaster (Lan)	Zhangye
G186	F2311	P	Zhangye
G187	17K83	Lancaster (Lan)	Zhangye
G188	Meiza S2-3	Reid	Baiyin
G189	17K110	Reid	Zhangye
G190	F2303	Reid	Zhangye
G191	M0822	Lüda red cob (LRC)	Zhangye
G192	ShanM1106	Reid	Zhangye
G193	PH1CRW	Reid	Zhangye
G194	F2260	Lancaster (Lan)	Zhangye
G195	1512	P	Zhangye
G196	F0602	Tang si Ping tou (TSPT)	Zhangye
G197	M0101-2	Lancaster (Lan)	Zhangye
G198	M1001	P	Zhangye
G199	19LX-1230	Reid	Longxi
G200	M1004	P	Zhangye
G201	F3205	Reid	Zhangye
G202	F2213	Tang si Ping tou (TSPT)	Zhangye
G203	M00126	P	Zhangye
G204	M0105	Tang si Ping tou (TSPT)	Zhangye
G205	G4675Z	Lancaster (Lan)	Zhangye
G206	F0902	Reid	Zhangye
G207	F0203	Lancaster (Lan)	Zhangye
G208	PH1CRW	Lancaster (Lan)	Zhangye
G209	F0502	P	Zhangye
G210	M1202	Tang si Ping tou (TSPT)	Zhangye
G211	F0105	Lüda red cob (LRC)	Zhangye
G212	F3228	Reid	Zhangye
G213	17K13	Tang si Ping tou (TSPT)	Zhangye
G214	KF0307	Tang si Ping tou (TSPT)	Zhangye
G215	742	Tang si Ping tou (TSPT)	Zhangye
G216	ZX-965/Yu1790Ban	Lancaster (Lan)	Longxi
G217	17K127	Lüda red cob (LRC)	Zhangye
G218	1503	Lancaster (Lan)	Zhangye
G219	M1009	Reid	Zhangye
G220	F1227	P	Zhangye
G221	17K191	Tang si Ping tou (TSPT)	Zhangye
G222	Heche-7	P	Longxi
G223	M0106	Reid	Zhangye
G224	M0510	P	Zhangye
G225	17K119	Mixed	Zhangye
G226	17K156	Tang si Ping tou (TSPT)	Zhangye
G227	M1409Ying	Tang si Ping tou (TSPT)	Zhangye
G228	GaiZ58	Reid	Longxi
G229	F1501	Tang si Ping tou (TSPT)	Zhangye
G230	17K43	Lancaster (Lan)	Zhangye
G231	16-943	Mixed	Zhangye
G232	M0302	Lüda red cob (LRC)	Zhangye
G233	F2223	Tang si Ping tou (TSPT)	Zhangye
G234	F3210	Lüda red cob (LRC)	Zhangye
G235	Jinyinyu-J	Tang si Ping tou (TSPT)	Longxi
G236	F3226	Tang si Ping tou (TSPT)	Zhangye
G237	Jizaoyu	P	Longxi
G238	17K88	Lüda red cob (LRC)	Zhangye
G239	M0824	Mixed	Zhangye
G240	MH07Ying	Tang si Ping tou (TSPT)	Longxi
G241	17K104	Lancaster (Lan)	Zhangye
G242	F4-4276	P	Baiyin
G243	KY904	Tang si Ping tou (TSPT)	Zhangye
G244	1702	Tang si Ping tou (TSPT)	Baiyin
G245	17K1	Lüda red cob (LRC)	Zhangye
G246	17K200	Reid	Zhangye
G247	XF1-2	Lancaster (Lan)	Baiyin
G248	ZKY950	Reid	Baiyin
G249	M1412Ying	P	Longxi
G250	2018LT-16	Tang si Ping tou (TSPT)	Longxi
G251	17K193	Tang si Ping tou (TSPT)	Zhangye
G252	17K169	Mixed	Zhangye
G253	17K84	Reid	Zhangye
G254	17K163	Tang si Ping tou (TSPT)	Zhangye
G255	2018LT-10	Tang si Ping tou (TSPT)	Longxi
G256	17K17	Lancaster (Lan)	Zhangye
G257	380-7Ying	P	Longxi
G258	PHHJC	P	Zhangye
G259	KY904	Tang si Ping tou (TSPT)	Zhangye
G260	M1005	Reid	Zhangye
G261	17K517	P	Zhangye
G262	WQB73	Reid	Zhangye
G263	KY901	Tang si Ping tou (TSPT)	Zhangye
G264	17K12	P	Zhangye
G265	2018LT-5	Reid	Longxi
G266	Jing66	P	Zhangye
G267	17K254	Tang si Ping tou (TSPT)	Zhangye
G268	2018LT-7	Reid	Longxi
G269	Xiaota6-6	Lancaster (Lan)	Longxi
G270	FM-Kenyu12	Tang si Ping tou (TSPT)	Baiyin
G271	WQMo17	Lancaster (Lan)	Zhangye
G272	M0827	P	Zhangye
G273	17K255	Lüda red cob (LRC)	Zhangye
G274	WG702-4708	Lancaster (Lan)	Longxi
G275	17K14	Mixed	Zhangye
G276	2018LT-15	Reid	Zhangye
G277	17K159	Tang si Ping tou (TSPT)	Zhangye
G278	17K107	P	Zhangye
G279	17K128	Tang si Ping tou (TSPT)	Zhangye
G280	M0103	Reid	Zhangye
G281	P2136	Lüda red cob (LRC)	Longxi
G282	M0504	Tang si Ping tou (TSPT)	Zhangye
G283	ly104-3	Tang si Ping tou (TSPT)	Zhangye
G284	17K34	Lancaster (Lan)	Zhangye
G285	ShanM2001	P	Zhangye
G286	17K166	Mixed	Zhangye
G287	M1404Ying	Reid	Zhangye
G288	17K168	Tang si Ping tou (TSPT)	Zhangye
G289	17K35	P	Zhangye
G290	17K165	Tang si Ping tou (TSPT)	Zhangye
G291	WG568	Lüda red cob (LRC)	Zhangye
G292	17K8	Tang si Ping tou (TSPT)	Zhangye
G293	ly14303	Lancaster (Lan)	Zhangye
G294	ly8406	Reid	Zhangye
G295	17K194	Mixed	Zhangye
G296	Heziyu1	P	Longxi
G297	2018LT-25	Tang si Ping tou (TSPT)	Longxi
G298	17K182	Tang si Ping tou (TSPT)	Zhangye
G299	2018LT-9	Reid	Longxi
G300	L1M2001	Tang si Ping tou (TSPT)	Zhangye
G301	KY8M2	Lancaster (Lan)	Zhangye
G302	ShanM2001	Reid	Zhangye
G303	17K24	Mixed	Zhangye
G304	ZY-LYT-HT	Lüda red cob (LRC)	Longxi
G305	17K85	Reid	Zhangye
G306	KY1M9	Lüda red cob (LRC)	Zhangye
G307	KY903	Lüda red cob (LRC)	Zhangye
G308	17K106	Mixed	Zhangye
G309	17K192	Reid	Zhangye
G310	CL836	Lancaster (Lan)	Zhangye
Notes: The corresponding maize inbred lines marked in red color that were high/moderate insect-resistant inbred lines.
