# Supplementary material for: Genetic Variation, DIMBOA Accumulation, and Candidate Gene Identification in Maize Multiple Insect-Resistance
Source: Int J Mol Sci. 2023 Jan 21;24(3):2138. doi: 10.3390/ijms24032138 (PMC9916695; doi:10.3390/ijms24032138)
Supplement: Supplementary file 1 [file ijms-24-02138-s001.zip › Table S3.xlsx]

## Sheet: Sheet1
Table S3. The GO annotation of all candidate gens in 19 hot loci.
Hot loci	Bin location	Candidate gene ID	GO annotation
Loci 1	1.01-1.02	GRMZM2G017616 (LOX9)	Oxidoreductase activity (GO:0016491); Oxidoreductase activity, acting on single donors with incorporation of molecular oxygen, incorporation of two atoms of oxygen (GO:0016702); Dioxygenase activity (GO:0051213); Fatty acid biosynthetic process (GO:0006633); Oxylipin biosynthetic process (GO:0031408); Oxidation-reduction process (GO:0055114)
Loci 2	1.04	GRMZM2G147698 (MYB156)	DNA binding (GO:0003677); Nucleus (GO:0005634)
		GRMZM2G311036 (bx10)	Methyltransferase activity (GO:0008168); O-methyltransferase activity (GO:0008171); S-adenosylmethionine-dependent methyltransferase activity (GO:0008757); Transferase activity (GO:0016740); Protein dimerization activity (GO:0046983); Aromatic compound biosynthetic process (GO:0019438); Methylation (GO:0032259)
		GRMZM2G336824 (bx11)	Methyltransferase activity (GO:0008168); O-methyltransferase activity (GO:0008171); S-adenosylmethionine-dependent methyltransferase activity (GO:0008757); Transferase activity (GO:0016740); Protein dimerization activity (GO:0046983); Aromatic compound biosynthetic process (GO:0019438); Methylation (GO:0032259)
		GRMZM2G023325 (bx12)	Methyltransferase activity (GO:0008168); O-methyltransferase activity (GO:0008171); S-adenosylmethionine-dependent methyltransferase activity (GO:0008757); Transferase activity (GO:0016740); Protein dimerization activity (GO:0046983); Aromatic compound biosynthetic process (GO:0019438); Methylation (GO:0032259)
Loci 3	1.11	GRMZM2G046163 (lgl)	Catalytic activity (GO:0003824); Tryptophan synthase activity (GO:0004834); Tryptophan biosynthetic process (GO:0000162); Tryptophan metabolic process (GO:0006568)
Loci 4	2.00-2.01	GRMZM2G102471 (uce4)	Nucleotide binding (GO:0000166); ATP binding (GO:0005524 ); Transferase activity (GO:0016740); Ubiquitin conjugating enzyme activity (GO:0061631); Protein ubiquitination (GO:0016567)
		GRMZM2G119941 (incw4)	Hydrolase activity, hydrolyzing O-glycosyl compounds (GO:0004553); Beta-fructofuranosidase activity (GO:0004564); Hydrolase activity (GO:0016787); Hydrolase activity, acting on glycosyl bonds (GO:0016798); Carbohydrate metabolic process (GO:0005975); Metabolic process (GO:0008152)
		GRMZM2G018716 (incw7)	Hydrolase activity, hydrolyzing O-glycosyl compounds (GO:0004553); Beta-fructofuranosidase activity (GO:0004564); Hydrolase activity (GO:0016787); Hydrolase activity, acting on glycosyl bonds (GO:0016798); Carbohydrate metabolic process (GO:0005975); Metabolic process (GO:0008152)
		GRMZM2G018692 (incw6)	Sucrose alpha-glucosidase activity (GO:0004575); Cell wall (GO:0005618); Carbohydrate metabolic process (GO:0005975)
		GRMZM2G365166 (SAUR14)	Auxin-activated signaling pathway (GO:0009734)
		GRMZM2G365162 (SAUR15)	Response to auxin (GO:0009733)
		GRMZM2G040095 (LOX6)	Oxidoreductase activity (GO:0016491); Oxidoreductase activity, acting on single donors with incorporation of molecular oxygen, incorporation of two atoms of oxygen (GO:0016702); Aaldehyde-lyase activity (GO:0016832 ); Metal ion binding (GO:0046872); Dioxygenase activity (GO:0051213); Linoleate 13S-lipoxygenase activity (GO:0016165); Fatty acid biosynthetic process (GO:0006633); Response to fungus…
Loci 5	2.03-2.04	GRMZM2G123202 (MYB54)	-
		GRMZM2G089806 (SAUR20)	Response to auxin (GO:0009733)
Loci 6	2.04	GRMZM2G130224	Endonuclease activity (GO:0004519); Nucleic acid phosphodiester bond hydrolysis (GO:0090305)
Loci 7	2.05	GRMZM2G504910	Transferase activity (GO:0016740)
Loci 8	4.00-4.03	GRMZM6G617209 (bx6)	Oxidoreductase activity (GO:0016491); Metal ion binding (GO:0046872); Dioxygenase activity (GO:0051213); Oxidation-reduction process (GO:0055114)
		GRMZM2G167549 (bx3)	Monooxygenase activity (GO:0004497); Iron ion binding (GO:0005506); Oxidoreductase activity (GO:0016491); Oxidoreductase activity, acting on paired donors, with incorporation or reduction of molecular oxygen (GO:0016705); Heme binding (GO:0020037); Metal ion binding (GO:0046872); Oxidation-reduction process (GO:0055114)
		GRMZM2G172491 (bx4)	Monooxygenase activity (GO:0004497); Iron ion binding (GO:0005506); Oxidoreductase activity (GO:0016491); Oxidoreductase activity, acting on paired donors, with incorporation or reduction of molecular oxygen (GO:0016705); Heme binding (GO:0020037); Metal ion binding (GO:0046872); Oxidation-reduction process (GO:0055114)
		GRMZM2G063756 (bx5)	Monooxygenase activity (GO:0004497); Iron ion binding (GO:0005506); Oxidoreductase activity (GO:0016491); Oxidoreductase activity, acting on paired donors, with incorporation or reduction of molecular oxygen (GO:0016705); Oxidoreductase activity, acting on paired donors, with incorporation or reduction of molecular oxygen, NAD(P)H as one donor, and incorporation of one atom of oxygen (GO:0016709)…
		GRMZM2G085054 (bx8)	UDP-glycosyltransferase activity (GO:0008194); Transferase activity (GO:0016740); Transferase activity, transferring glycosyl groups (GO:0016757); Transferase activity, transferring hexosyl groups (GO:0016758); 2,4-dihydroxy-7-methoxy-2H-1,4-benzoxazin-3(4H)-one 2-D-glucosyltransferase activity (GO:0047254); Quercetin 3-O-glucosyltransferase activity (GO:0080043); Quercetin 7-O-glucosyltransferas…
		GRMZM2G085381 (bx1)	Catalytic activity (GO:0003824); Tryptophan synthase activity (GO:0004834); Lyase activity (GO:0016829); Tryptophan biosynthetic process (GO:0000162); Tryptophan metabolic process (GO:0006568)
		GRMZM2G085661 (bx2)	Monooxygenase activity (GO:0004497); Iron ion binding (GO:0005506); Oxidoreductase activity (GO:0016491); Oxidoreductase activity, acting on paired donors, with incorporation or reduction of molecular oxygen (GO:0016705); Heme binding (GO:0020037); Metal ion binding (GO:0046872); Oxidation-reduction process (GO:0055114)
Loci 9	4.04	GRMZM2G441753 (bx7)	O-methyltransferase activity (GO:0008171); TRIBOA-glucoside methyltransferase activity (GO:0102718);
Loci 10	4.05	GRMZM2G157306 (MYB92)	DNA binding (GO:0003677); Nucleus (GO:0005634)
Loci 11	4.08	Zm00001d052335 (POD23)	Peroxidase activity (GO:0004601); Response to oxidative stress (GO:0006979); Heme binding (GO:0020037); Hydrogen peroxide catabolic process (GO:0042744); Metal ion binding (GO:0046872)
Loci 12	5.03	GRMZM2G102760 (LOX5)	Oxidoreductase activity (GO:0016491); Oxidoreductase activity, acting on single donors with incorporation of molecular oxygen, incorporation of two atoms of oxygen (GO:0016702); Metal ion binding (GO:0046872); Dioxygenase activity (GO:0051213); Fatty acid biosynthetic process (GO:0006633); Oxylipin biosynthetic process (GO:0031408); Oxidation-reduction process (GO:0055114)
		GRMZM2G332390 (SAUR48)	Response to auxin (GO:0009733)
		GRMZM2G113135	Response to auxin (GO:0009733)
		GRMZM2G330012 (SAUR50)	Response to auxin (GO:0009733)
		GRMZM2G361993 (SAUR51)	Response to auxin (GO:0009733)
Loci 13	5.05-5.07	GRMZM2G139300 (incw1)	Hydrolase activity, hydrolyzing O-glycosyl compounds (GO:0004553); Hydrolase activity (GO:0016787); Hydrolase activity, acting on glycosyl bonds (GO:0016798); Carbohydrate metabolic process (GO:0005975); Metabolic process (GO:0008152)
		GRMZM2G159547 (MYB48)	DNA binding (GO:0003677); Nucleus (GO:0005634)
Loci 14	6.02	GRMZM2G150256 (mir2)	Peptidase activity (GO:0008233); Cysteine-type peptidase activity (GO:0008234); Hydrolase activity (GO:0016787); Proteolysis (GO:0006508)
		GRMZM2G150276 (mir1)	Peptidase activity (GO:0008233); Cysteine-type peptidase activity (GO:0008234); Hydrolase activity (GO:0016787); Proteolysis (GO:0006508)
		GRMZM2G423833 (MYB115)	DNA binding (GO:0003677 ); Sequence-specific DNA binding (GO:0043565); Transcription regulatory region DNA binding (GO:0044212); Cell differentiation (GO:0030154)
		GRMZM2G093789 (MYB59)	DNA binding (GO:0003677 ); Sequence-specific DNA binding (GO:0043565); Transcription regulatory region DNA binding (GO:0044212); Cell differentiation (GO:0030154)
Loci 15	8.01-8.03	GRMZM2G312419 (MYB60)	-
		GRMZM2G096358 (MYB22)	DNA binding (GO:0003677); Nucleus (GO:0005634)
		GRMZM2G143274 (MYB76)	DNA binding (GO:0003677); Nucleus (GO:0005634)
		GRMZM2G119693 (MYB91)	DNA binding (GO:0003677); Nucleus (GO:0005634)
Loci 16	8.04-8.05	GRMZM2G179679	Sugar transmembrane transporter activity (GO:0051119); Carbohydrate transport (GO:0008643); Carbohydrate transmembrane transport (GO:0034219)
		GRMZM2G171781 (MYB30)	DNA binding (GO:0003677); Nucleus (GO:0005634)
Loci 17	8.06	GRMZM2G431066 (SAUR70)	Auxin-activated signaling pathway (GO:0009734); Regulation of growth (GO:0040008)
Loci 18	9.01	GRMZM2G451533 (SAUR71)	Response to auxin (GO:0009733)
Loci 19	10.04	Zm00001d024752 (POD21)	Peroxidase activity (GO:0004601); Response to oxidative stress (GO:0006979); Heme binding (GO:0020037); Hydrogen peroxide catabolic process (GO:0042744); Metal ion binding (GO:0046872)
		GRMZM2G127490 (MYB149)	DNA binding (GO:0003677); Nucleus (GO:0005634)
		GRMZM2G123633 (incw3)	Hydrolase activity, hydrolyzing O-glycosyl compounds (GO:0004553); Beta-fructofuranosidase activity (GO:0004564); Hydrolase activity (GO:0016787); Hydrolase activity, acting on glycosyl bonds (GO:0016798); Carbohydrate metabolic process (GO:0005975); Metabolic process (GO:0008152)
Notes: "-" represented no GO annotation was detected for corresponding candidate gene.
