# Supplementary material for: Genetic Variation, DIMBOA Accumulation, and Candidate Gene Identification in Maize Multiple Insect-Resistance
Source: Int J Mol Sci. 2023 Jan 21;24(3):2138. doi: 10.3390/ijms24032138 (PMC9916695; doi:10.3390/ijms24032138)
Supplement: Supplementary file 1 [file ijms-24-02138-s001.zip › Table S4.xlsx]

## Sheet: Sheet1
Table S4. Sequences of primers used in real-time PCR (RT-qPCR) analysis.
Candidate genes ID	Sequence (5’–3’)	Reference
GRMZM2G085381 (bx1)	AAGCCAAGTGGAAGTGAAGC	Tzin et al. 2015 [12]
GRMZM2G085381	ACCACAGCAGAGCGAAGAAT
GRMZM6G617209 (bx6)	GAGTGCATGCAGAACCTGAA	Tzin et al. 2015 [12]
GRMZM6G617209	GCAGGAGGATGGTGAAGAAG
GRMZM2G441753 (bx7)	TCGACCGCTGCGGCGGGAGC	Handrick et al. 2016 [66]
GRMZM6G617209	ATGCTCTCGTAGAAGCTGGCCCT
GRMZM2G311036 (bx10)	TGTGAACAAAGGCCTCCATA	Tzin et al. 2015 [12]
GRMZM2G311036	ATGCGCTTCATAACACCACA
GRMZM2G336824 (bx11)	TGACAAGCTGAGTAATTGTGTTTT	Tzin et al. 2015 [12]
GRMZM2G336824	TTGTCTTATTGATGCCAAGCA
GRMZM2G126010 (Actin 1)	CGATTGAGCATGGCATTGTCA	Zhao et al. 2022 [65]
GRMZM2G126010	CCCACTAGCGTACAACGAA
